# Supplementary material for: Coatomer protein complex I is required for efficient secretion of dengue virus non-structural protein 1
Source: J Virol. 2025 Aug 21;99(9):e00962-25. doi: 10.1128/jvi.00962-25 (PMC12455993; doi:10.1128/jvi.00962-25)
Supplement: Table S1 — Primary siRNA screen data (related to Fig. 1C). [file jvi.00962-25-s0002.xlsx]

## Sheet: HITS LIST
Treatment	Total Score	FLucLys	%CV FLucLys	NLucLys	%CV NLucLys	NLucSup	%CV NLucSup	NLuc Secretion	%CV NLuc Secretion	Knockdown FLuc?	Knockdown NLucLys?	Knockdown NLucSup?	Knockdown Secretion?	POTENTIAL HITS
COPA	13	115.51	10.01	100.74	12.01	70.75	4.99	67.97	13.29	NO	NO	YES	YES	YES
COPB2	13	117.96	12.09	113.56	11.21	77.35	5.85	65.37	6.71	NO	NO	YES	YES	YES
COPG1	12	112.39	12.01	117.2	11.41	79.4	5.58	64.99	8.83	NO	NO	NO	YES	YES
Nluc_siRNA2	7	94.72	11.25	44.35	25.4	39.19	8.51	88.35	12.39	NO	YES	YES	NO	YES
RACK1_siRNA	7	118.56	11.65	68.75	27.7	70.35	7.65	102.26	16.43	NO	YES	YES	NO	YES
VCP	7	117.54	8.88	73.21	12.8	64.32	7.65	84	11.45	NO	YES	YES	NO	YES
DNM1	5	112.3	6.13	90.76	20.36	76.91	6.1	80.97	7.09	NO	NO	YES	NO	YES
EEA1	5	120.07	12.29	83.67	12.53	72.92	7.66	84.14	13.48	NO	NO	YES	NO	YES
GRM4	5	100.78	14.19	85.23	37.51	70.65	9.13	82.51	7.01	NO	NO	YES	NO	YES
VAV2	5	113.56	8.94	93.3	30.52	75.83	8.38	77.96	8.73	NO	NO	YES	NO	YES
ACTR2	4	116.85	8.26	107.8	29.32	91.32	5.54	82.69	10.26	NO	NO	NO	NO	NO
ACTR3	4	130.04	8.38	100.79	23.6	91.19	3.46	88.53	10.65	NO	NO	NO	NO	NO
ADAM10	4	91.26	11.2	119	17.38	104.14	6.79	83.91	6.52	NO	NO	NO	NO	NO
AMPH	4	97.32	10.12	87.54	22.56	81.88	6.07	89.92	8.52	NO	NO	NO	NO	NO
AP1B1	4	86.95	11.33	93.81	30.74	88.82	5.77	89.98	7.79	NO	NO	NO	NO	NO
AP1M1	4	103.67	5.17	83.21	23.25	86.6	5.64	101.4	10.73	NO	NO	NO	NO	NO
AP1M2	4	98.54	6.32	139.66	22.75	122.72	6.94	85.51	9.84	NO	NO	NO	NO	NO
AP2A1	4	81.69	9.3	109.54	28.14	94.5	6.18	82.89	7.54	NO	NO	NO	NO	NO
AP2A2	4	92.65	11.12	95.87	29.39	87.38	7.26	86.98	8.11	NO	NO	NO	NO	NO
AP2B1	4	96.57	10.63	82.04	30.58	78.52	4.53	91.23	7.52	NO	NO	NO	NO	NO
AP2M1	4	82.73	7	118.28	26.76	94.16	3.34	76.33	8.48	NO	NO	NO	NO	NO
AP3D1	4	91.36	10.97	116.67	25.9	120.71	4.14	100.12	5.38	NO	NO	NO	NO	NO
AP4E1	4	94.96	8.29	131.47	23.07	105.62	7.1	77.21	9.98	NO	NO	NO	NO	NO
ARF1	4	85.38	10.32	100.68	18.59	89.85	6.96	85.61	8.03	NO	NO	NO	NO	NO
ARF4	4	96.51	6.86	125.32	21.09	121.41	7.16	94.71	11.58	NO	NO	NO	NO	NO
ARF6	4	88.77	8.12	101.76	19.35	99.49	6.31	94.63	10.88	NO	NO	NO	NO	NO
ARFIP2	4	98.92	3.95	130.41	24.75	111.4	3.36	83.7	12.75	NO	NO	NO	NO	NO
ARL1	4	95.4	22.52	100.1	22.99	99.81	21.01	97.06	11.47	NO	NO	NO	NO	NO
ARPC1B	4	117.08	8.03	123.65	22.96	104.43	5.1	81.9	12.18	NO	NO	NO	NO	NO
ARPC2	4	109.87	5.68	98.5	20.01	83.85	6.71	82.39	11.19	NO	NO	NO	NO	NO
ARPC3	4	106.77	7.1	134.17	19.93	116.6	4.41	83.69	10.78	NO	NO	NO	NO	NO
ARPC4	4	120.81	9.8	120.76	19.76	107.22	5.95	85.3	10.72	NO	NO	NO	NO	NO
ARPC5	4	99.87	12	148.39	29.06	130.56	10.31	84.52	10.15	NO	NO	NO	NO	NO
ARRB1	4	113.93	11.72	98.45	16.8	82.1	5.84	80.68	8.66	NO	NO	NO	NO	NO
ARRB2	4	107.28	9.29	112.05	15.47	93.72	6.08	80.44	6.81	NO	NO	NO	NO	NO
ASAP2	4	96.25	4.64	94.81	18.22	89.15	4.25	89.98	6.35	NO	NO	NO	NO	NO
ATG12	4	89.28	6.4	103.09	16.29	104.26	5.54	97.37	7.65	NO	NO	NO	NO	NO
ATM	4	96.36	7.16	122.08	19.12	102.77	7.03	80.76	8.46	NO	NO	NO	NO	NO
ATP6V0A1	4	103.73	5.92	116.35	15.09	96.07	6.49	79.27	6.92	NO	NO	NO	NO	NO
BECN1	4	100.05	4.1	98.78	12.11	88.88	5.98	86.02	9.4	NO	NO	NO	NO	NO
BIN1	4	95.16	7.22	92.5	20.77	88.87	2.45	92.55	7.68	NO	NO	NO	NO	NO
C1QA	4	98.28	10.12	91.22	29.53	86.23	7.29	92.35	5.91	NO	NO	NO	NO	NO
C4A	4	108.6	9.56	111.69	23.2	96.54	4.82	86.26	9.87	NO	NO	NO	NO	NO
CAMK1	4	106.95	8.62	83.21	20.53	78.71	5.54	91.26	10.41	NO	NO	NO	NO	NO
CAV1	4	100.64	6.14	123.08	13	108.79	4.87	84.6	6.03	NO	NO	NO	NO	NO
CAV2	4	92.79	6.35	130.41	14.19	110.1	6.88	80.92	8.74	NO	NO	NO	NO	NO
CAV3	4	107.67	7.26	129.75	11.67	107.77	8.32	79.47	9.38	NO	NO	NO	NO	NO
CBL	4	101.8	3.53	134.39	15.19	111.36	5.06	79.81	10.31	NO	NO	NO	NO	NO
CBLB	4	91.78	4.76	149.51	24.16	133.34	2.79	86.4	8.17	NO	NO	NO	NO	NO
CBLC	4	104.25	7.87	113.04	23.23	99.31	5.15	84.43	15.09	NO	NO	NO	NO	NO
CCT2	4	89.76	8.05	139.7	24.77	125.18	5.16	88.38	6.92	NO	NO	NO	NO	NO
CCT3	4	96.98	8.31	111.4	25.1	96.83	7.24	86.24	9.14	NO	NO	NO	NO	NO
CCT5	4	111.31	7.95	113.25	18.32	97.94	8.22	85.42	4.35	NO	NO	NO	NO	NO
CCT6B	4	91.92	7.17	122.16	17.48	102.27	6.07	83.69	8.7	NO	NO	NO	NO	NO
CCT7	4	96.54	7.33	128.22	20.45	110.37	8.01	85.64	9.47	NO	NO	NO	NO	NO
CDC42	4	89.76	4.69	150.98	12.35	134.09	3.7	85.39	5.2	NO	NO	NO	NO	NO
CDIPT	4	94.87	4.77	139.59	19.14	120.27	5.56	83.95	12.85	NO	NO	NO	NO	NO
CFL1	4	108	6.58	103.03	15.47	82.17	6.08	76.7	10.96	NO	NO	NO	NO	NO
CHP1	4	101.73	4.96	107.88	23.36	107.23	8.15	96.8	9.47	NO	NO	NO	NO	NO
CIB1	4	97.1	4.49	127.48	18.36	108.16	6.15	80.88	11.27	NO	NO	NO	NO	NO
CIB2	4	87.65	6.73	131.29	24.69	119.84	7.52	85.71	8.3	NO	NO	NO	NO	NO
CIB3	4	112.83	5.4	117.81	19.46	105.26	3.79	85.97	13.1	NO	NO	NO	NO	NO
CLINT1	4	103.41	12.53	135.97	23.99	113.3	5.66	79.98	9.96	NO	NO	NO	NO	NO
CLTA	4	95.12	6.01	123.12	20.67	99.88	6.13	78.01	10.85	NO	NO	NO	NO	NO
CLTB	4	99.47	3.91	95.85	17.53	81.51	5.13	81.3	8.63	NO	NO	NO	NO	NO
CLTC	4	109	4.58	93.67	17.58	78.57	4.98	80.54	8.64	NO	NO	NO	NO	NO
CLTCL1	4	92.5	5.88	125.82	18.08	105.8	7.67	81.18	7.3	NO	NO	NO	NO	NO
COG1	4	116.73	6.65	103.09	23.6	94.66	7.21	91.27	8.35	NO	NO	NO	NO	NO
COMMD4	4	95.07	7.61	112.99	28.51	97.17	8.14	84.98	7.89	NO	NO	NO	NO	NO
CYTH3	4	85.95	7.74	121.98	22.63	120.43	5.24	95.74	9.06	NO	NO	NO	NO	NO
DAB2	4	89.81	7.65	114.8	22.97	98.66	6.61	81.56	11.46	NO	NO	NO	NO	NO
DDOST	4	118.42	11.52	87.32	32.01	87.88	5.66	100.06	13.32	NO	NO	NO	NO	NO
DIAPH1	4	102.95	4.57	112.34	21.74	93.94	4.99	79.89	8.13	NO	NO	NO	NO	NO
DNM2	4	101.16	5.54	137.96	24.85	117.13	9.28	82.08	10.86	NO	NO	NO	NO	NO
DNM3	4	99.61	7.27	125.65	18.38	112.67	5.91	85.36	14.43	NO	NO	NO	NO	NO
EFS	4	97.65	5.67	125.47	12.75	108.66	6.51	82.57	12.9	NO	NO	NO	NO	NO
EI24	4	99.53	13.67	102.81	37.28	96.12	14.49	92.97	7.19	NO	NO	NO	NO	NO
EPN1	4	96.77	6.37	120.38	21.24	100.45	4.44	80.23	10.96	NO	NO	NO	NO	NO
EPN2	4	117.2	5.48	118.25	22.47	106.03	4.44	87.12	7.03	NO	NO	NO	NO	NO
EPN3	4	95.75	5.94	146.54	19.23	128.48	4.64	84.66	12.38	NO	NO	NO	NO	NO
EPS15	4	100.74	8.68	108.92	18.25	86.45	7.81	75.05	9.65	NO	NO	NO	NO	NO
EPS15L1	4	98.53	4.54	119.48	14.31	103.35	4.84	83.53	10.29	NO	NO	NO	NO	NO
ERC1	4	108.61	4.54	135.21	30.44	109.2	4.37	79.91	15.4	NO	NO	NO	NO	NO
ERLEC1	4	95.56	6.59	106.12	25.22	106.61	5.71	99.29	7.04	NO	NO	NO	NO	NO
EZR	4	98.57	6.14	106.9	20.92	91.91	6.44	82.26	10.4	NO	NO	NO	NO	NO
FYN	4	99.48	8.04	97.42	11.19	79.83	4.72	77.72	11.58	NO	NO	NO	NO	NO
GBF1	4	90.08	7.01	111.23	14.21	87.89	8.2	75.39	10.6	NO	NO	NO	NO	NO
GIT1	4	92.5	6.31	140.82	18.52	119.08	2.49	81.62	10.04	NO	NO	NO	NO	NO
GORASP1	4	115.79	8.72	92.19	23.19	82.89	5.75	86.2	8.27	NO	NO	NO	NO	NO
GRB2	4	104.31	7.91	100.66	22.32	83.19	6.8	79.63	8.63	NO	NO	NO	NO	NO
HERPUD1	4	105.8	8.76	75.19	24.83	77.65	3.45	103.14	7.24	NO	NO	NO	NO	NO
HGS	4	104.62	10.41	90.47	31.96	92.22	7.62	99.16	11.42	NO	NO	NO	NO	NO
HIP1	4	98.69	8.63	112.08	25.75	89.68	8.54	76.34	9.07	NO	NO	NO	NO	NO
HIP1R	4	88.13	8.44	108.4	18.7	100.11	4.04	89.32	9.13	NO	NO	NO	NO	NO
IP6K3	4	100.55	3.88	152.23	14.41	135.23	4.46	85.22	12.19	NO	NO	NO	NO	NO
ITSN1	4	98.51	4.71	103.08	11.79	89.63	4.39	83.53	8.06	NO	NO	NO	NO	NO
ITSN2	4	84.42	7.22	135.51	17.45	119.2	6.95	84.37	9.89	NO	NO	NO	NO	NO
LIMK1	4	103.87	7.56	122.75	24.01	98.99	5.63	77.19	9.43	NO	NO	NO	NO	NO
LPCAT1	4	108.52	7.64	120.95	21.55	98.51	4.47	78.58	6.92	NO	NO	NO	NO	NO
MAGT1	4	102.41	7.11	92.94	29.47	87.35	8.88	93.61	7.68	NO	NO	NO	NO	NO
MAP1LC3A	4	109	6.74	111.05	16.11	96.62	6.97	84.32	10.21	NO	NO	NO	NO	NO
MAP4K2	4	101.9	6.21	117.06	11.63	96.63	6.27	78.8	7.26	NO	NO	NO	NO	NO
MAPK8IP1	4	103.36	8.23	98.1	30.59	102.21	3.32	102.8	12.36	NO	NO	NO	NO	NO
MAPK8IP2	4	120.79	12.64	105.24	30.36	85.08	6.53	77.23	7.76	NO	NO	NO	NO	NO
MAPK8IP3	4	112.48	12.35	118.43	22.61	91.97	4.26	75.3	7.45	NO	NO	NO	NO	NO
NEDD4	4	97.9	6.45	117.56	17.34	95.77	5.76	77.62	9.23	NO	NO	NO	NO	NO
NEDD4L	4	100.19	9.56	130.46	22.2	99.98	3.67	74.09	8.06	NO	NO	NO	NO	NO
NSF	4	99.57	5.9	114.71	23.21	98.47	6.45	82.41	9.13	NO	NO	NO	NO	NO
NT_siRNA	4	100	10.3	100	25.54	100	7.05	100	14.84	NO	NO	NO	NO	NO
PACSIN1	4	102.49	6.46	105.2	22.43	94.87	6.23	85.99	6.06	NO	NO	NO	NO	NO
PACSIN3	4	98.59	6.85	116.16	26.2	102.64	4.64	84.24	10.08	NO	NO	NO	NO	NO
PAK1	4	102.73	6.74	125.2	15.54	105.85	6.93	81.65	7.61	NO	NO	NO	NO	NO
PBS	4	95.92	8.26	99.51	21.06	92.12	8.15	92.23	8.27	NO	NO	NO	NO	NO
PDCD6IP	4	94.99	7.46	142.57	21.16	125.24	4.18	84.45	8.28	NO	NO	NO	NO	NO
PDIA3	4	95.36	6.44	101.17	23.02	104.57	8.06	101.99	6.51	NO	NO	NO	NO	NO
PI4KA	4	106.74	10.12	99.04	20.72	82	4.39	79.08	5.8	NO	NO	NO	NO	NO
PICALM	4	98.8	6.97	104.28	18.96	87.99	5.31	81.59	12.49	NO	NO	NO	NO	NO
PIK3C2G	4	105.17	5.84	125.57	20.63	103.43	6.41	79.9	14.03	NO	NO	NO	NO	NO
PIK3CG	4	89.32	8.41	128.8	18.99	106.81	2.73	79.49	8.78	NO	NO	NO	NO	NO
PIP5K1A	4	99.76	4.2	122.92	13.2	99.61	6.62	78.32	11.41	NO	NO	NO	NO	NO
QSOX2	4	102.06	5.62	121.5	23.11	102.56	4.11	81.22	13.9	NO	NO	NO	NO	NO
RAB10	4	109.5	6.32	119.92	20.49	107.2	10.2	85.24	13.6	NO	NO	NO	NO	NO
RAB11A	4	98.46	4.06	97.6	22.91	91.6	6.42	90.12	11.42	NO	NO	NO	NO	NO
RAB11B	4	93.7	6.71	124.5	25.15	122.18	4.45	95.04	13.26	NO	NO	NO	NO	NO
RAB11FIP5	4	101.02	4.77	124.99	31.14	112.09	5.45	87.78	10.21	NO	NO	NO	NO	NO
RAB1A	4	97.62	6.98	108.11	11.56	93.6	3.61	82.99	7.76	NO	NO	NO	NO	NO
RAB29	4	97.53	8.05	100.79	30.28	96.38	8.92	93.72	18.3	NO	NO	NO	NO	NO
RAB2A	4	100.12	8.13	103.97	16.36	90.94	3.94	83.21	7.6	NO	NO	NO	NO	NO
RAB3A	4	98.5	9.25	112.6	20.03	95.44	5.01	80.78	4.14	NO	NO	NO	NO	NO
RAB3B	4	100.06	6.66	119.99	22.72	102.26	2.98	81.78	6.26	NO	NO	NO	NO	NO
RAB3C	4	96.75	4.95	134.72	26.55	119.25	5.47	86.47	10.82	NO	NO	NO	NO	NO
RAB3D	4	93.89	8.7	148.13	16.47	119.38	4.58	77.34	9.55	NO	NO	NO	NO	NO
RAB4A	4	100.05	5.98	120.75	22.57	99.49	3.65	78.6	6.3	NO	NO	NO	NO	NO
RAB4B	4	106.02	5.13	113.47	18.95	100.61	2.5	85.36	10.71	NO	NO	NO	NO	NO
RAB5A	4	101.43	3.41	101.64	17.54	89.18	4.4	84.61	7.85	NO	NO	NO	NO	NO
RAB5B	4	106.45	3.92	104.58	23.27	92.04	4.06	84.97	6.28	NO	NO	NO	NO	NO
RAB5C	4	105.35	5.43	108.86	24.11	88.74	4.89	78.12	9.78	NO	NO	NO	NO	NO
RAB6A	4	107.38	3.76	119.42	14.12	98.04	5.15	78.87	4.96	NO	NO	NO	NO	NO
RAB6B	4	104.23	5.45	125.71	19.44	109.95	5.09	85.08	11.25	NO	NO	NO	NO	NO
RAB7B	4	116.87	6.67	106.02	18.9	88.69	3.77	80.98	9.42	NO	NO	NO	NO	NO
RAB8A	4	105.68	7.14	100.89	16.15	83.61	5.83	78.9	7.27	NO	NO	NO	NO	NO
RAB8B	4	101.29	6.44	138.42	20.72	113.59	6.25	80.16	10.44	NO	NO	NO	NO	NO
RAC1	4	103.7	8.04	100.49	22.86	83.1	6.32	79.11	9.4	NO	NO	NO	NO	NO
ROCK1	4	109.56	5.25	111.1	16.64	90.48	4.46	77.78	4.59	NO	NO	NO	NO	NO
ROCK2	4	85	6.42	129.2	28.7	126.98	5.09	96.49	14.23	NO	NO	NO	NO	NO
RPN1	4	110.69	5.99	86.18	27.7	88.24	4.55	101.09	13.07	NO	NO	NO	NO	NO
RPN2	4	98.88	10.52	108.19	19.04	93.01	7.52	84.26	7.25	NO	NO	NO	NO	NO
SAR1A	4	107.03	6.76	122.49	21.57	98.22	5.57	77.36	10.59	NO	NO	NO	NO	NO
SCAMP3	4	104.16	4.36	127.95	25.14	105.33	5.39	80.24	11.72	NO	NO	NO	NO	NO
SCFD1	4	98.52	10.03	120.63	32.85	97.97	5.36	77.95	10.38	NO	NO	NO	NO	NO
SEC13	4	104.14	3.63	98.65	15.18	83.32	4.83	80.87	7.44	NO	NO	NO	NO	NO
SEC22B	4	90.22	7.67	111.86	25.25	109.13	8.34	95.61	11.92	NO	NO	NO	NO	NO
SH3GLB1	4	98.45	6.28	127.26	15.24	110.53	4.52	84.19	7.85	NO	NO	NO	NO	NO
SH3GLB2	4	104.51	7.22	116.22	18.45	99.95	7.08	82.89	12.8	NO	NO	NO	NO	NO
SLC35A2	4	97.47	4.77	112.36	17.04	106.2	3.45	90.68	12.73	NO	NO	NO	NO	NO
SLC35B2	4	107.39	7.96	103.24	17.76	96.76	5.39	91.58	13.08	NO	NO	NO	NO	NO
SNAP91	4	99.13	9.47	129.69	18.12	109.35	5.58	81.36	6.91	NO	NO	NO	NO	NO
SNX1	4	104.42	5.28	125.4	22.46	101.75	6.15	78.78	11.83	NO	NO	NO	NO	NO
SNX2	4	103.27	2.64	112.37	20.56	100.25	5.95	85.31	7.43	NO	NO	NO	NO	NO
STAU1	4	104.11	6.51	122	22.96	103.47	4.06	82.09	13.58	NO	NO	NO	NO	NO
STT3A	4	95.01	7.54	110.47	25.68	109.23	4.89	97.29	10.72	NO	NO	NO	NO	NO
STT3B	4	87.99	8.28	102.89	23.17	98.56	2.96	95.9	10.39	NO	NO	NO	NO	NO
SURF4	4	91.46	10.28	127.9	28.87	105.89	6.9	79.77	11.62	NO	NO	NO	NO	NO
SYNJ1	4	99.98	7.03	99.37	14.47	95.74	9.3	92.25	12.35	NO	NO	NO	NO	NO
SYNJ2	4	96.54	6.85	88.87	14.24	84.87	6.07	91.78	19.41	NO	NO	NO	NO	NO
SYT1	4	95.39	8.82	102.8	14.73	88.28	6.19	81.61	7.89	NO	NO	NO	NO	NO
SYT2	4	104.65	4.09	136.76	20.22	122.95	4.3	86.58	13.54	NO	NO	NO	NO	NO
TMEM165	4	99.7	5.98	112.17	25.06	101.6	5.93	89.28	15.3	NO	NO	NO	NO	NO
TNIK	4	104.01	3.83	138.39	19.94	119.08	4.36	82.95	8.11	NO	NO	NO	NO	NO
TSG101	4	100.7	7.45	91.75	12.92	81.42	7.05	84.7	6.52	NO	NO	NO	NO	NO
VAMP1	4	99.85	2.3	124.14	21.01	106.54	5.57	82.86	13.39	NO	NO	NO	NO	NO
VAMP2	4	99.72	9.96	103.27	21.77	84.44	6.46	77.68	4.76	NO	NO	NO	NO	NO
VAPA	4	88.52	6.52	116.85	23.25	119.4	3.79	100.13	13.91	NO	NO	NO	NO	NO
VAPB	4	95.42	10.21	108.04	30.93	111.33	5.36	101.28	9.72	NO	NO	NO	NO	NO
VPS36	4	107.78	8.22	112.51	16.73	100.22	9.13	86.08	12.54	NO	NO	NO	NO	NO
VPS4A	4	109.53	8.42	119.45	17.44	107.6	3.53	86.59	9.61	NO	NO	NO	NO	NO
WAS	4	99.17	6.93	106.3	20.07	94.33	4.78	84.84	5.3	NO	NO	NO	NO	NO
WASF1	4	109.11	8.59	97.35	29.2	89.04	12.45	89.67	15.25	NO	NO	NO	NO	NO
WASF2	4	102.36	7.42	117.48	24.67	98.91	6.22	82.09	12.54	NO	NO	NO	NO	NO
WASF3	4	99.73	3.8	135.93	25.4	111.03	4.96	78.84	7.01	NO	NO	NO	NO	NO
Fluc_siRNA2	0	25.36	31.66	528.06	39.33	489.19	20.36	88.86	12.07	YES	NO	NO	NO	KILL CELLS
RHOA	0	67.04	6.76	145.85	21.45	145.33	5.19	96.47	12.15	YES	NO	NO	NO	KILL CELLS
