# Supplementary material for: Coatomer protein complex I is required for efficient secretion of dengue virus non-structural protein 1
Source: J Virol. 2025 Aug 21;99(9):e00962-25. doi: 10.1128/jvi.00962-25 (PMC12455993; doi:10.1128/jvi.00962-25)
Supplement: Table S2 — Secondary ("deconvolution") siRNA screen data (related to Fig. 1D). [file jvi.00962-25-s0003.xlsx]

## Sheet: Hits_Scores_Knockdwon for All s
Gene Symbol	Sequence ID	Sequence	Exp_Replica	Score	Hits	Knockdown FLuc	Knockdown NLucLys	Knockdown NLucSup	Knockdown Secretion
COPA	COPA-5	ACUCAGAUCUGGUGUAAUA	1	12	HIT	113.26	94.81	70.77	75.28
COPA	COPA-5	ACUCAGAUCUGGUGUAAUA	2	12	HIT	103.59	124.36	90.54	74.16
COPA	COPA-6	GCAAUAUGCUACACUAUGU	1	12	HIT	105.37	114.1	79.95	70.23
COPA	COPA-6	GCAAUAUGCUACACUAUGU	2	12	HIT	97.51	138.34	94.66	69.94
COPA	COPA-7	GAACAUUCGUGUCAAGAGU	1	12	HIT	130.05	103.34	69.37	67.32
COPA	COPA-7	GAACAUUCGUGUCAAGAGU	2	4	No effect	114.54	137.19	115.46	85.36
COPA	COPA-8	GCGGAGUGGUUCCAAGUUU	1	12	HIT	121.33	120.82	69.23	59.61
COPA	COPA-8	GCGGAGUGGUUCCAAGUUU	2	12	HIT	113.52	119.2	92.08	77.72
COPB2	COPB2-6	GGACACACCCAUUAUGUUA	1	12	HIT	132.01	110.49	77.12	70.99
COPB2	COPB2-6	GGACACACCCAUUAUGUUA	2	4	No effect	116.86	110.74	92.84	86.69
COPB2	COPB2-7	GCAGAUGACCGUCUUGUUA	1	4	No effect	127.59	123.74	97.63	79.33
COPB2	COPB2-7	GCAGAUGACCGUCUUGUUA	2	4	No effect	111.82	106.61	99.06	94.96
COPB2	COPB2-8	GAUAUUGACACAACAGAUA	1	12	HIT	156.83	127.64	70.75	56.62
COPB2	COPB2-8	GAUAUUGACACAACAGAUA	2	12	HIT	146.81	162.64	117.29	75.67
COPB2	COPB2-9	GAUAUGGGCAGUUGUGAAA	1	4	No effect	116.35	106.13	92.38	89.75
COPB2	COPB2-9	GAUAUGGGCAGUUGUGAAA	2	4	No effect	115.49	95.11	91.97	97.81
COPG1	COPG1-5	GCACAAACACACUCAAUGA	1	0	No effect	82.66	94.18	79.47	86
COPG1	COPG1-5	GCACAAACACACUCAAUGA	2	12	HIT	93.76	106.81	84.79	79.52
COPG1	COPG1-6	UGUCAGAAAUCUCGGAUGA	1	12	HIT	106.68	91.35	64.63	71.24
COPG1	COPG1-6	UGUCAGAAAUCUCGGAUGA	2	12	HIT	117.99	132.33	92.99	71.32
COPG1	COPG1-7	GCAAACACGCCGUCCUUAU	1	4	No effect	128.21	119.38	96.66	83.2
COPG1	COPG1-7	GCAAACACGCCGUCCUUAU	2	4	No effect	119.38	93.83	81.85	88.74
COPG1	COPG1-8	UGAGUGCUCUGGCGAAGUU	1	12	HIT	130.43	91.19	68.73	76.42
COPG1	COPG1-8	UGAGUGCUCUGGCGAAGUU	2	12	HIT	119.29	133.56	104.17	78.72
DNM1	DNM1-5	GAGAAUCUGUCCUGGUACA	1	4	No effect	108.63	107.98	87	81.65
DNM1	DNM1-5	GAGAAUCUGUCCUGGUACA	2	7	Potential Hit	113.57	49.16	50.02	104.62
DNM1	DNM1-6	GAAUAUCCAUGGCAUUAGA	1	12	HIT	105.12	111.09	76.68	69.91
DNM1	DNM1-6	GAAUAUCCAUGGCAUUAGA	2	4	No effect	134.51	87.37	89.05	106.22
DNM1	DNM1-7	GCAGUUCGCCGUAGACUUU	1	12	HIT	125.74	116.2	80.75	69.94
DNM1	DNM1-7	GCAGUUCGCCGUAGACUUU	2	4	No effect	133.49	97.61	88.99	90.96
DNM1	DNM1-8	CACAGAAUAUGCCGAGUUC	1	4	No effect	114.44	94.22	83.44	89.49
DNM1	DNM1-8	CACAGAAUAUGCCGAGUUC	2	4	No effect	119.23	90.25	91.41	102.68
EEA1	EEA1-6	GCAGUCAGCUGGAAAGUCA	1	12	HIT	148.48	155.49	115.89	74.99
EEA1	EEA1-6	GCAGUCAGCUGGAAAGUCA	2	4	No effect	133.59	105.17	101.32	98.99
EEA1	EEA1-7	GAAGCAACGGUUCAGAAUA	1	4	No effect	123.03	117.31	93.36	81.23
EEA1	EEA1-7	GAAGCAACGGUUCAGAAUA	2	4	No effect	114.08	86.9	77.44	91.3
EEA1	EEA1-8	GUUCAAACACUAAUGGAUA	1	4	No effect	127.13	117.8	100.19	85.49
EEA1	EEA1-8	GUUCAAACACUAAUGGAUA	2	4	No effect	119.73	96.85	95.42	102.1
EEA1	EEA1-9	GAACCUUGAAGCUUUAUUA	1	4	No effect	99.99	98.23	86.62	90.1
EEA1	EEA1-9	GAACCUUGAAGCUUUAUUA	2	4	No effect	112	76.76	75.27	98.89
GBF1	GBF1-5	GAUGAGGGCUUCCACAUUG	1	0	No effect	64.76	98.64	97.72	101.39
GBF1	GBF1-5	GAUGAGGGCUUCCACAUUG	2	4	No effect	77.67	109.39	114.05	110.24
GBF1	GBF1-6	CAACACACCUACUAUCUCU	1	4	No effect	98.68	90.47	79.71	88.24
GBF1	GBF1-6	CAACACACCUACUAUCUCU	2	4	No effect	111.46	116.72	111.37	95.69
GBF1	GBF1-7	GAGAAGCUAGCAAUACUGA	1	4	No effect	115.51	100.76	93.31	93.38
GBF1	GBF1-7	GAGAAGCUAGCAAUACUGA	2	4	No effect	125.8	159.06	144.7	90.95
GBF1	GBF1-8	CCACUGCUGUCACUCUCUA	1	4	No effect	89.43	114.32	96.34	84.65
GBF1	GBF1-8	CCACUGCUGUCACUCUCUA	2	12	HIT	113.9	189.16	149.79	79.1
GRM4	GRM4-6	GCACCAACCGUGAGCGAAU	1	4	No effect	102.26	113.85	110.01	97.52
GRM4	GRM4-6	GCACCAACCGUGAGCGAAU	2	4	No effect	100.12	83.5	81.23	97.78
GRM4	GRM4-7	GCGCAUGGACCCUGUAGAU	1	4	No effect	106.12	91.91	89.62	97.59
GRM4	GRM4-7	GCGCAUGGACCCUGUAGAU	2	4	No effect	111.6	135.46	132.79	97.58
GRM4	GRM4-8	CAACAGCCGCUACGACUUC	1	4	No effect	121.75	126.35	106.77	84.93
GRM4	GRM4-8	CAACAGCCGCUACGACUUC	2	4	No effect	121.17	135.71	124.49	91.34
GRM4	GRM4-9	CACCAACCAUGCAAUCUAG	1	4	No effect	121.45	115.46	116.66	102.23
GRM4	GRM4-9	CACCAACCAUGCAAUCUAG	2	12	HIT	134.62	144.05	117.26	80.37
RPN1	RPN1-0	GAAUAGGCCUUUACCGUCA	1	4	No effect	113.03	95.49	94.56	100.19
RPN1	RPN1-0	GAAUAGGCCUUUACCGUCA	2	4	No effect	117.28	127.92	126.98	99.28
RPN1	RPN1-1	UGAUCAAUGAGGACGUGAA	1	4	No effect	104.95	84.14	84.19	99.9
RPN1	RPN1-1	UGAUCAAUGAGGACGUGAA	2	4	No effect	127.86	124.22	125.71	100.9
RPN1	RPN1-2	CAAUUUGGAAGUACGUGAA	1	4	No effect	93.89	80.21	86.98	108.96
RPN1	RPN1-2	CAAUUUGGAAGUACGUGAA	2	4	No effect	114.43	145.46	158.23	108.08
RPN1	RPN1-9	CGACAGAGUGAGCGAAAUG	1	4	No effect	113.18	98.73	105.15	106.94
RPN1	RPN1-9	CGACAGAGUGAGCGAAAUG	2	4	No effect	117.63	99.94	113.61	115.08
VAV2	VAV2-5	CUGAAAGUCUGCCACGAUA	1	4	No effect	130.03	121.51	120.5	99.33
VAV2	VAV2-5	CUGAAAGUCUGCCACGAUA	2	4	No effect	124.97	129.78	124.07	96.44
VAV2	VAV2-6	UGGCAGCUGUCUUCAUUAA	1	4	No effect	107.47	130.06	118.91	91.5
VAV2	VAV2-6	UGGCAGCUGUCUUCAUUAA	2	4	No effect	118.47	161.87	151.32	93.44
VAV2	VAV2-7	GUGGGAGGGUCGUCUGGUA	1	4	No effect	140.02	119.75	105.26	88.2
VAV2	VAV2-7	GUGGGAGGGUCGUCUGGUA	2	4	No effect	156.78	178.77	175.42	97.93
VAV2	VAV2-8	GCCGCUGGCUCAUCGAUUG	1	4	No effect	93.84	93.45	102.89	111.36
VAV2	VAV2-8	GCCGCUGGCUCAUCGAUUG	2	4	No effect	117.79	133.76	150.71	113.8
VCP	VCP-0	CAAAUUGGCUGGUGAGUCU	1	4	No effect	159.5	103.71	90.28	87.56
VCP	VCP-0	CAAAUUGGCUGGUGAGUCU	2	4	No effect	135.12	111.74	107.94	98.8
VCP	VCP-1	CCUGAUUGCUCGAGCUGUA	1	4	No effect	127.14	77.01	74.59	98.52
VCP	VCP-1	CCUGAUUGCUCGAGCUGUA	2	4	No effect	119.9	111.91	104.14	95.39
VCP	VCP-2	GUAAUCUCUUCGAGGUAUA	1	4	No effect	112.5	88.02	90.06	102.76
VCP	VCP-2	GUAAUCUCUUCGAGGUAUA	2	4	No effect	122.24	109.53	107.11	99.08
VCP	VCP-9	GCAUGUGGGUGCUGACUUA	1	4	No effect	132.81	94.17	79.17	84.96
VCP	VCP-9	GCAUGUGGGUGCUGACUUA	2	4	No effect	121.23	82.93	79.53	98.16
(Empty)	Buffer	(Empty)	1	4	No effect	100.51	113.56	103.84	92.65
(Empty)	COPA	(Empty)	1	4	No effect	114.95	126.09	101.96	81.38
(Empty)	COPA	(Empty)	2	12	HIT	122.04	141.5	106.49	77.38
(Empty)	COPB2	(Empty)	1	4	No effect	109.99	127.47	134.98	107.77
(Empty)	COPG1	(Empty)	1	12	HIT	94.76	119.69	81.21	68.33
(Empty)	COPG1	(Empty)	2	12	HIT	90.29	101.3	74.02	74.28
(Empty)	DNM1	(Empty)	1	4	No effect	116.33	106.25	105.46	99.27
(Empty)	DNM1	(Empty)	2	4	No effect	128.83	155.27	143.09	94.25
(Empty)	EEA1	(Empty)	1	4	No effect	118.82	115.14	116.41	101.13
(Empty)	EEA1	(Empty)	2	12	HIT	131.76	154.74	119.09	77.14
(Empty)	Fluc2_siRNA	(Empty)	1	0	No effect	29.81	111.07	103.14	93.19
(Empty)	Fluc2_siRNA	(Empty)	2	0	No effect	24.84	103.31	100.7	97.52
(Empty)	GBF1	(Empty)	1	4	No effect	90.92	112.6	95.73	85.72
(Empty)	GRM4	(Empty)	1	4	No effect	114.31	109.05	117.55	107.67
(Empty)	GRM4	(Empty)	2	4	No effect	106.17	135.39	117.77	90.51
(Empty)	Nluc2_siRNA	(Empty)	1	7	Potential Hit	98.77	55.45	45.28	82.68
(Empty)	Nluc2_siRNA	(Empty)	2	11	Potential Hit	89.46	58.08	48.15	82.71
(Empty)	NT_siRNA	(Empty)	1	4	No effect	100	100	100	100
(Empty)	NT_siRNA	(Empty)	2	4	No effect	100	100	100	100
(Empty)	RPN1	(Empty)	1	6	Potential Hit	98.04	58.2	69.44	121.98
(Empty)	VAV2	(Empty)	1	4	No effect	128.72	127.73	105.87	84.3
(Empty)	VAV2	(Empty)	2	4	No effect	110.43	107.27	103.61	92.9
(Empty)	VCP	(Empty)	1	4	No effect	103.9	90.1	95.48	106.62
(Empty)	VCP	(Empty)	2	4	No effect	109.54	110.29	116.08	103.8
